# Supplementary material for: Approach–Avoidance Bias in Virtual and Real-World Simulations: Insights from a Systematic Review of Experimental Setups
Source: Brain Sci. 2025 Jan 22;15(2):103. doi: 10.3390/brainsci15020103 (PMC11852960; doi:10.3390/brainsci15020103)
Supplement: Supplementary file 1 [file brainsci-15-00103-s001.zip]

Archive with 2 entries (2 files):
- brainsci-3396319-supplementary/Supplementary Material File S1.pdf
- brainsci-3396319-supplementary/Supplementary Material File S2.pdf
